# Supplementary material for: Rapid Detection of Pityophthorus juglandis (Blackman) (Coleoptera, Curculionidae) with the Loop-Mediated Isothermal Amplification (LAMP) Method
Source: Plants (Basel). 2021 May 22;10(6):1048. doi: 10.3390/plants10061048 (PMC8224600; doi:10.3390/plants10061048)
Supplement: Supplementary file 1 [file plants-10-01048-s001.zip]

Archive with 1 entries (1 files):
- plants-1183868-supplementary.pdf
